# Supplementary material for: Effect of Magnesium-Modified Titanium Implants on Osseointegration: A Systematic Review and Meta-Analysis of Preclinical Studies
Source: J Clin Med. 2026 Mar 5;15(5):1987. doi: 10.3390/jcm15051987 (PMC12986129; doi:10.3390/jcm15051987)
Supplement: Supplementary file 1 [file jcm-15-01987-s001.zip]

Archive with 1 entries (1 files):
- jcm-4153361-supplementary.pdf
